# Supplementary material for: In Vitro Anticancer Activity of Methanolic Extract of Justicia adhatoda Leaves with Special Emphasis on Human Breast Cancer Cell Line
Source: Molecules. 2022 Nov 25;27(23):8222. doi: 10.3390/molecules27238222 (PMC9737760; doi:10.3390/molecules27238222)
Supplement: Supplementary file 1 [file molecules-27-08222-s001.zip]

Archive with 1 entries (1 files):
- molecules-1950859-supplementary.pdf
